# Supplementary material for: Health Communications Theory-Based Text Message Reminders Boost Special Supplemental Nutrition Program for Women, Infants, and Children (WIC) Appointment Attendance Among American Indian Populations
Source: Nutrients. 2025 Mar 22;17(7):1112. doi: 10.3390/nu17071112 (PMC11990218; doi:10.3390/nu17071112)
Supplement: Supplementary file 1 [file nutrients-17-01112-s001.zip]

Archive with 1 entries (1 files):
- nutrients-3527299-supplementary.pdf
